# Supplementary material for: Merkel cell polyomavirus protein ALTO modulates TBK1 activity to support persistent infection
Source: PLoS Pathog. 2024 Jul 29;20(7):e1012170. doi: 10.1371/journal.ppat.1012170 (PMC11285941; doi:10.1371/journal.ppat.1012170)
Supplement: S1 Data — (XLSX) [file ppat.1012170.s016.xlsx]

## Sheet: Fig 1
	Fig 1A
	IFNβ mRNA levels
		RFP		STING R284S
		CO	ALTO	CO	ALTO
	1	1	5.9969	124.575	2099.05
	2	0.0445844	6.08309	139.4	2084.71
	3	1.4215	5.3125	143.084	2090.82
	Mean	0.822027	5.7975	135.686	2091.52
	Std deviation	0.705498	0.422225	9.79754	7.19571
	Fig 1B
	IFNβ mRNA levels
		inRFP				inALTO
		-Dox -diABZI	-Dox +diABZI	+Dox -diABZI	+Dox +diABZI	-Dox -diABZI	-Dox +diABZI	+Dox -diABZI	+Dox +diABZI
	1	0.0102882	11.0024	0.856756	17.3453	0.459884	11.2565	6.88551	85.0975
	2	0.00994861	7.76786	1.40288	15.8824	1.77843	9.66857	5.34742	69.9619
	3	1	6.89893	1.3226	16.242	1.16228	10.6328	2.30069	67.727
	Mean	0.340079	8.55641	1.19408	16.4899	1.13353	10.5193	4.84454	74.2621
	Std deviation	0.571508	2.16242	0.294876	0.762301	0.659741	0.800039	2.33341	9.45

## Sheet: Fig.3
	Fig 3C
	RLU for ALTO-ALTO NanoBiT assay
		L-ALTO:S-ALTO	L-ALTO:ALTO-S	L-ALTO:NC	ALTO-L:ALTO-S	ALTO-L:S-ALTO	ALTO-L:NC
	1	2739	12.13	5.308	523.2	104.6	1.871
	2	3281	7.659	3.732	448.6	92.65	2.038
	3	2698	9.773	5.445	526.6	65.49	0.4357
	Mean	2906	9.854	4.82833	499.467	87.58	1.44823
	Std deviation	325.406	2.2366	0.95192	44.0846	20.0419	0.880846
	RLU for ALTO-TBK1 NanoBiT assay
		L-TBK1:S-ALTO	TBK1-L:S-ALTO	L-TBK1:NC
	1	9.681	1.585	1.396
	2	8.452	0.5603	1.457
	3	8.6	1.562	1.14
	4	16.92	0.7266	0.75
	5	14.28	0.6593	0.7967
	6	9.251	1.085	0
	Mean	11.1973	1.0297	0.923283
	Std deviation	3.53899	0.456982	0.539219
	RLU for ALTO-STING NanoBiT assay
		STING-L:S-ALTO	L-STING: S-ALTO	STING-L:NC
	1	97.07	13.8	7.516
	2	106.4	9.948	6.785
	3	168.4	7.78	7.885
	4	122.9	9.328	8.896
	5	92.02	16.11	8.032
	6	128	11.53	6.142
	Mean	119.132	11.416	7.54267
	Std deviation	27.9431	3.08108	0.972089

## Sheet: Fig.5
	Fig 5A
	IFNβ mRNA levels
		Mock +DMSO	Mock +diABZI	MCV +DMSO	MCV +diABZI
	1	0.1898	1.06824	38.1581	6.01223
	2	1	3.49673	63.2766	8.67088
	3	1.93208	0.81596	81.0324	3.73047
	Mean	1.04063	1.79364	60.8223	6.13786
	Std deviation	0.87185	1.4803	21.5423	2.4726
	Viperin mRNA levels
		Mock +DMSO	Mock +diABZI	MCV +DMSO	MCV +diABZI
	1	1.26296	11.3396	96.8015	56.0458
	2	0.703394	14.5597	156.723	62.3906
	3	1	12.5437	216.67	45.7616
	Mean	0.988786	12.8143	156.732	54.7327
	Std deviation	0.279953	1.62698	59.9344	8.39187
	OAS1 mRNA levels
		Mock +DMSO	Mock +diABZI	MCV +DMSO	MCV +diABZI
	1	1.00778	0.504759	89.6451	8.14099
	2	0.922519	0.863523	94.5393	8.99661
	3	1	1.0743	150.466	9.08765
	Mean	0.976768	0.814193	111.55	8.74175
	Std deviation	0.0471418	0.287956	33.7908	0.52226
	ISG54 mRNA levels
		Mock +DMSO	Mock +diABZI	MCV +DMSO	MCV +diABZI
	1	1	42.369	520.073	117.492
	2	0.870316	64.6076	527.3	301.191
	3	4.56926	102.153	846.319	328.084
	Mean	2.14653	69.7099	631.231	248.922
	Std deviation	2.09915	30.2169	186.307	114.614
	MX1 mRNA levels
		Mock +DMSO	Mock +diABZI	MCV +DMSO	MCV +diABZI
	1	1	0.870293	34.7617	4.75051
	2	0.909729	1.10829	35.7243	5.68929
	3	1.0356	1.33914	52.505	5.19796
	Mean	0.981778	1.1059	40.997	5.21259
	Std deviation	0.0648862	0.23443	9.97782	0.46956
	STING mRNA levels
		Mock +DMSO	Mock +diABZI	MCV +DMSO	MCV +diABZI
	1	1	2.48353	1.47922	2.80715
	2	0.979202	2.57148	1.63581	2.56463
	3	1.06633	2.95156	1.75321	2.59732
	Mean	1.01518	2.66886	1.62274	2.65637
	Std deviation	0.0455037	0.248746	0.137462	0.131602
	LT mRNA levels
		Mock +DMSO	Mock +diABZI	MCV +DMSO	MCV +diABZI
	1	1.05686	1.0673	150091	172036
	2	1	1.00528	132468	147458
	3	0.927747	1.74422	138286	170513
	Mean	0.99487	1.27227	140282	163336
	Std deviation	0.0647115	0.409902	8979	13771.6

## Sheet: Fig.6
	Fig 6B
	Viral DNA replication levels
		10^9 infection		10^8 infection		10^7 infection		10^6 infection
		WT	ALTOnull	WT	ALTOnull	WT	ALTOnull	WT	ALTOnull
	1	1.12493	1.30057	1.39553	1.57003	1.12117	1.37107	1.11428	1.7275
	2	1	1.25337	1	1.4624	1	1.46605	0.879495	1.56899
	3	0.987633	1.46281	0.97059	1.62748	0.998788	1.53799	1	1.76855
	Mean	1.03752	1.33892	1.12204	1.5533	1.03999	1.45837	0.997924	1.68835
	Std deviation	0.0759526	0.109857	0.237307	0.0838001	0.0703102	0.0837226	0.117406	0.105382
	Fig 6C
	Viral DNA replication levels
		10^8 infection		10^7 infection
		-dox	+dox	-dox	+dox
	1	1	0.355488	1.29819	0.227329
	2	1.04275	0.447537	1	0.195342
	3	0.975475	0.480279	0.930298	0.26218
	4	1.00019	0.539899	0.856779	0.298693
	Mean	1.0046	0.455801	1.02132	0.245886
	Std deviation	0.027953	0.0770339	0.193624	0.0445464

## Sheet: Fig.7
	Fig 7C
	Quantification for FISH signals
		ALTO+/WT MCPyV		ALTO-/WT MCPyV		ALTOnull MCPyV
		33645		151667		147728
		32808		92013		118065
		26949		121518		95951
		40337		84234		92137
		132716		54402		60490
		9386		56685		320144
		15814		267379		71869
		6755		68285		13910
		9940		414824		59211
		32277		21008		118782
		9456		33162		101915
		46090		20951		35701
		90813		97450		54868
		96597		133810		196072
		141690		105745		202039
		33600		81523		113317
		49676		108838		58868
		100216		54145		68447
		68756		293901		291827
		10281		71343		18495
		87029		147160		29829
		47322		117842		105862
		16153		194682		22278
		47150		15940		88402
		64020		10268		74892
		78218		33803		66622
		3920		5480		68866
		2298		70677		87372
		16119		55434		68270
		56167		316498		69296
		42409		135008		140448
		49713		47222		82200
		115116		70600		318835
		48802		47722		165616
		15987		27702		24559
		22636		52557		25322
		42258		58632		105701
		56208		16803		128198
		10808		60548		103325
		5081		163715		41194
		19774		110987		25009
		324644				11525
		16039	Median	70677
		14463			Median	78546
		40482
		14776
	Median	36991

## Sheet: Fig.8
	Fig 8B
	Viral DNA replication levels
		-Dox				+Dox
		DMSO	GSK 2uM	GSK 4uM	GSK 10uM	DMSO	GSK 2uM	GSK 4uM	GSK 10uM
	1	1.27826	1.44481	1.65517	1.07664	0.550906	1.10388	1.46142	1.15577
	2	0.991049	1.53321	1.5602	1.43216	0.592181	1.17588	1.1796	1.09777
	3	0.963526	1.36775	1.48974	1.29402	0.678787	0.917769	1.22343	1.01983
	4	1	1.32856	1.34276	1.29895	0.802243	1.08654	1.27854	0.961332
	Mean	1.05821	1.41858	1.51197	1.27544	0.656029	1.07102	1.28575	1.05868
	Std deviation	0.14752	0.0903982	0.131604	0.147174	0.111091	0.109243	0.123913	0.0855193

## Sheet: S1 Fig
	Fig S1A
	IFNβ mRNA levles
		RFP			STING R284S
		CO	ST	VP1	CO	ST	VP1
	1	1	1.32149	1.94631	124.575	159.29	188.282
	2	0.0445844	2.29668	1.697	139.4	155.681	172.883
	3	1.4215	0.853278	2.27521	143.084	133.499	170.05
	Mean	0.822027	1.49048	1.97284	135.686	149.49	177.072
	Std deviation	0.705498	0.736388	0.290017	9.79754	13.9657	9.8111
	IFNβ mRNA levels
		RFP		STING R284S
		CO	LT	CO	LT
	1	1	1.28064	181.598	135.211
	2	0.533006	0.694002	159.389	129.372
	3	1.0622	0.670873	192.285	117.752
	Mean	0.86507	0.881838	177.757	127.445
	Std deviation	0.289253	0.345566	16.7811	8.88728
	IFNβ mRNA levels
		RFP		STING R284S
		CO	57KT	CO	57KT
	1	1.55163	1.35476	448.505	280.733
	2	1	0.723788	273.238	274.196
	3	0.794208	2.92184	318.558	249.105
	Mean	1.11528	1.66679	346.767	268.012
	Std deviation	0.391648	1.13176	90.9752	16.6964
	IFNβ mRNA levels
		RFP		STING R284S
		CO	VP2	CO	VP2
	1	0.552082	0.356828	294.787	332.9
	2	1	0.78613	237.541	238.257
	3	1.02183	0.293571	289.4	288.841
	Mean	0.857972	0.478843	273.909	286.666
	Std deviation	0.265133	0.267991	31.6109	47.3589

## Sheet: S2 Fig
	Fig S2B
	Percentage cells with p65 nuclear localization
		-Dox	+Dox	-Dox +diABZI	+Dox +diABZI
	1	0.0978261	0.671429	0.101449	0.4375
	2	0.0447761	0.729412	0.129032	0.451613
	3	0.140845	0.717391	0.117647	0.47619
	Mean	0.0944824	0.706077	0.116043	0.455101
	Std deviation	0.0481217	0.0306026	0.0138613	0.0195797

## Sheet: S13 Fig
	Fig S13A						Fig S13B
	IFNβ mRNA levels						IFNβ mRNA levels
		Mock	WT	ALTOnull				Mock infection		ALTOnull infection
	1	1	75.4774	104.526				-Dox	+Dox	-Dox	+Dox
	2	0.651529	82.828	130.349			1	1	2.06373	190.997	5.63914
	3	0.627526	68.4443	129.797			2	1.36524	1.91405	163.843	6.292
	4	1.63484	90.3385	94.2587			3	0.418585	0.856652	163.189	6.21384
	Mean	0.978475	79.2721	114.732			Mean	0.92794	1.61148	172.676	6.04833
	Std deviation	0.469518	9.42957	18.2039			Std deviation	0.477421	0.657968	15.8698	0.356514
	LT mRNA levels						Viperin mRNA levels
		Mock	WT	ALTOnull				Mock infection		ALTOnull infection
	1	1.16428	130573	218500				-Dox	+Dox	-Dox	+Dox
	2	0.971433	125318	188941			1	2.42533	40.5079	6375.85	275.911
	3	1	126769	175021			2	1	17.9997	6195.61	1238.47
	4	0.963852	114572	184933			3	0.456419	28.0953	5569.11	656.488
	Mean	1.02489	124308	191849			Mean	1.29392	28.8676	6046.86	723.623
	Std deviation	0.0942195	6858.79	18705.8			Std deviation	1.01683	11.274	423.442	484.778
							OAS1 mRNA levels
								Mock infection		ALTOnull infection
								-Dox	+Dox	-Dox	+Dox
							1	3.19986	79.0082	2333.68	163.776
							2	0.727528	42.9592	1917.79	513.057
							3	1	49.2041	1851.9	431.622
							Mean	1.64246	57.0571	2034.46	369.485
							Std deviation	1.35561	19.2649	261.219	182.743
							MX1 mRNA levels
								Mock infection		ALTOnull infection
								-Dox	+Dox	-Dox	+Dox
							1	2.1249	39.1403	642.464	48.7112
							2	0.820096	27.0056	549.819	151.433
							3	1	31.6789	477.447	160.278
							Mean	1.315	32.6083	556.576	120.141
							Std deviation	0.707137	6.12055	82.7157	62.0177
							ISG54 mRNA levels
								Mock infection		ALTOnull infection
								-Dox	+Dox	-Dox	+Dox
							1	1.46176	2.19537	1108.1	25.6462
							2	0.951651	2.27538	1096.83	104.093
							3	1	2.91941	891.707	66.4401
							Mean	1.13781	2.46339	1032.21	65.3932
							Std deviation	0.281596	0.396951	121.811	39.234
